# Supplementary material for: Pancreatic beta-cell IL-22 receptor deficiency induces age-dependent dysregulation of insulin biosynthesis and systemic glucose homeostasis
Source: Nat Commun. 2024 May 29;15:4527. doi: 10.1038/s41467-024-48320-2 (PMC11137127; doi:10.1038/s41467-024-48320-2)
Supplement: Supplementary file 4 — Source Data [file 41467_2024_48320_MOESM4_ESM.xlsx]

## Sheet: Fig 1a IL-22RA1
Lean Donors	T2D
1.26399	21.0316
0.881323	2.036
0.850636	3.63

## Sheet: Fig 1b Insulin Secretion
Con	anti-IL-22RA1	T2D
30.2927	9.374	45.408
20.308	20.3084	82.308
10.2873	14.397	18.3976

## Sheet: Fig 1c Proinsulin Secretion
Con	anti-IL-22RA1	T2D
1.23	12.3082	13.497
3.2083	4.382	11.407
1.2083	7.20873	3.4739

## Sheet: Fig 1d Proinsulin insulin ratio
Con	anti-IL-22RA1	T2D
0.040604	1.31302	0.297238
0.157982	0.215773	0.138589
0.117456	0.500711	0.188823

## Sheet: Fig 1e sXBP1
Con	anti-IL-22RA1	T2D
0.9382	9.3972	1.9483
1.0392	5.3972	6.497
0.8392	13.3084	3.4082

## Sheet: Fig 1f NOS2
Con	anti-IL-22RA1	T2D
1.264	29.4	31.1353
1.109	92.2	103.082
0.797	1.774	9.92

## Sheet: Fig 1g Nitrite
Con	IL-22	anti-IL-22RA1	T2D
18.2928	19.3873	35.3837	53.498
17.2028	16.4927	34.3938	23.038
11.291	14.3973	41.2987	79.3987

## Sheet: Fig 2c OGTT
8 weeks
Time (min)	WT										IL-22ra1ΔβKO
0	10.8	9.1	10.2	9.5	8.7	8.7	11				9.2	8.2	8.5	8.3	8.1	9.9	12.8
15	18.6	21.5	25.6	20.5	20.6	17.1	18.4				22.9	19.7	21.7	20.5	11.2	23	26.5
30	15	16.2	17.3	19.5	16.1	16.1	22.4				24	13.5	18.6	19.5	11.1	16.9	26
60	10	10.5	11.7	14.2	11.8	11.1	14.3				17	11.1	10.8	11.3	9.1	10.2	16.9
120	9.7	9.5	10.6	11.4	8.4	9.2	11.8				9.1	8.2	8.6	9.5	8.7	8	8.7
12 weeks
0	9.5	8.7	10.1	9.3	10.4	9.1	10.1				9.2	8.3	7.7	9.4	8.2	9	8.3
15	15.8	19.2	21.1	26	25.6	15.4	18.2				24.7	21.5	17.9	16.1	27.7	20.1	22
30	11.9	14.6	12.2	26.8	17.3	12.4	16				22.9	17.3	14.2	15.3	25.3	20.7	20.9
60	8.4	10.1	12.4	11.2	10.8	8.9	12				18.8	12.2	10.6	9.8	14.5	12.8	12.4
120	8.3	10.5	10	7.5	9.9	7.2	11.1				7.9	7.3	7.5	9	9.5	7.5	7
16 weeks
0	9.3	9	8.7	10.2	9.3	8.7	9.9				8.3	8.9	8.3	8	8.4	8.1	9.4
15	22	16.4	18.2	17.9	21.7	15.2	15.4				22.4	16.6	19	19.2	22.1	23.1	30.8
30	9.2	14.5	14.2	11.4	16.3	13.4	13.5				20	15.2	18.6	16.9	21.6	13.3	20.2
60	8.4	11.8	11.4	10.4	12.2	8.2	10.2				12.8	11.5	12.7	8.9	12.1	12.4	14.1
120	7.8	10.6	10	11.6	9	7.2	9.2				8.3	8.4	7.8	7.3	8.8	10.6	12.9
20 weeks
0	8.5	9.9	7.7	9.9	9.1	7.1	8.3	10	10.8		9.3	6.7	5.9	7.2	7.9	13.1	9.9	10.1	12.1
15	13.8	15	17.7	17.2	20.1	13	16.5	15.5	18.1		21.6	14.7	16.7	18.9	21.8	29.1	23.9	30.1	33
30	11	11.4	11.9	12.4	14.7	9.9	15.9	12	11.7		21.9	13.3	15.6	14.2	18.6	33.6	21.8	33.3	33.3
60	8.9	9.7	10.9	11.9	9.5	7.5	9.2	9.6	10.2		15.5	8.5	9.6	8.7	10.1	31.9	15.3	21.1	19.6
120	7.8	10.1	8.9	9	9.3	6.6	8.8	9.5	10.5		8.2	7.4	7.6	7.1	11.4	8.9	8.8	8.7	8.9

## Sheet: Fig 2d OGTT AUC
8 weeks		12 weeks		16 weeks		20 weeks
WT	IL-22ra1ΔβKO	WT	IL-22ra1ΔβKO	WT	IL-22ra1ΔβKO	WT	IL-22ra1ΔβKO
1439	1991	1203	2038	1219	1673	1153	1830
1513	1406	1451	1542	1489	1427	1295	1175
1694	1552	1525	1348	1471	1571	1349	1306
1799	1602	1792	1367	1418	1348	1417	1262
1520	1149	1634	1984	1581	1689	1407	1601
1460	1499	1195	1636	1180	1583	1007	2993
1860	2100	1582	1631	1344	2009	1346	1876
						1295	2487
						1390	2484

## Sheet: Fig 3b Insulin Proinsulin MFI
Insulin MFI			Proinsulin MFI
WT	IL-22ra1ΔβKO		WT	IL-22ra1ΔβKO
0.0153252	0.00470139		0.0442733	0.064005
0.0224956	0.00693592		0.0166488	0.0891179
0.0304626	0.00548738		0.0280574	0.168245
0.0185095	0.0185095		0.0170608	0.0375384
0.0161379	0.0161379		0.029455	0.0178956
0.0212983	0.0212983		0.00399632	0.0506122
0.00507284	0.00373927		0.0215609	0.0589604
0.0064512	0.00237715		0.0112433	0.0941406
0.0100118	0.00904774		0.0683809	0.0263314
0.00547896	0.00927845		0.0988777	0.0355624
0.00679868	0.019582		0.0917731	0.266338
0.00799885	0.0513685		0.0263322	0.366397
			0.0505355
			0.0681136
			0.0658796

[truncated: 53 more sheets: Fig 3c Serum Insulin Proinsulin, Fig 3d Serum PI I Ratio, Fig 3e Insulin Sec Markers, Fig 3f Insulin Sig Markers, Fig 4b-c Islet areas, Fig 4d Islet Count, Fig 4e Islet Regen Markers, Fig 4g Ki67 % islet area, Fig 5a Cell Stress Markers, Fig 5b Inflammatory Markers, Fig 5c Grp78 MFI, Fig 5d 4Hne MFI, Fig 5e Iba1 % Area stained, Fig 5f MHC II % Area Stained, Fig 6a GSIS Insulin, Fig 6b GSIS Proinsulin, Fig 6c GSIS Proinsulin insulin, Fig 6d 2NBDG Uptake, Supp Fig 1a IL22RA1, Supp Fig 1b IL10RB …]
